# Supplementary material for: Nanoneedles of Mixed Transition Metal Phosphides as Bifunctional Catalysts for Electrocatalytic Water Splitting in Alkaline Media
Source: Nanomaterials (Basel). 2023 Feb 9;13(4):683. doi: 10.3390/nano13040683 (PMC9963911; doi:10.3390/nano13040683)
Supplement: Supplementary file 1 [file nanomaterials-13-00683-s001.zip]

Archive with 1 entries (1 files):
- nanomaterials-2152244-supplementary.pdf
